# Supplementary material for: Impact of the COVID-19 Pandemic on Lung Cancer Screening and Diagnosis: A Systematic Review
Source: Cancers (Basel). 2026 Jul 13;18(14):2238. doi: 10.3390/cancers18142238 (PMC13406146; doi:10.3390/cancers18142238)
Supplement: Supplementary file 1 [file cancers-18-02238-s001.zip]

Archive with 1 entries (1 files):
- cancers-4359212-supplementary.pdf
